# Supplementary material for: A second hotspot for pathogenic exon-skipping variants in CDC45
Source: Eur J Hum Genet. 2024 Mar 11;32(7):786–94. doi: 10.1038/s41431-024-01583-1 (PMC11219862; doi:10.1038/s41431-024-01583-1)
Supplement: Supplementary file 1 — Supplementary Table 1 [file 41431_2024_1583_MOESM1_ESM.xlsx]

## Sheet: Sheet1
	F1-1	F2-1	F2-2	F2-3	F3-1
gene (NM_003504.5)	CDC45	CDC45	CDC45	CDC45	CDC45
variant	c.204G>A, p.(Q68=) and c.1416C>T, p.(His472=)	c.*1+5G>A and c.1416C>T, p.(His472=)	c.*1+5G>A and c.1416C>T, p.(His472=)	c.*1+5G>A and c.1416C>T, p.(His472=)	c.290T>C (p.Val97Ala) and c.1440+1G>A
Ethnicity/Country of Origin	Chinese (both parents)	East Asian (mother) and European (father)	East Asian (mother) and European (father)	East Asian (mother) and European (father)	Italian (both parents)
Sex	male	female	male	male	male
Growth
Birth:		38+3	IUGR in utero, 39+2 wks	20+2 weeks gestation	38 weeks gestation
Length	na	48 cm (-0.51 SD)	43 cm (-3.74 SD)		41.5 cm (-3.99 SD)
OFC	na	32 cm (-1.32 SD)	30 cm (-3.74 SD)	USS - microcephaly	32 cm (-1.55 SD)
Weight	na	2.30 kg (-1.92 SD)	2.22 kg (-2.62 SD)		2.15 kg (-2.28 SD)
Recent Exam (Age):	9y 7m	3 2/12 years			5 years
Height	113 cm (-3.87 SD)	86.7 cm (-2.41 SD)	na	na	87 cm (-4.95 SD)
OFC	45.7 cm (-5.43 SD)	46.8 cm (-3.04 SD)	na	na	46.7 cm (-4.01 SD)
Weight	14.3 kg (-7.19 SD)	10 kg (-3.4 SD)	na	na	9.7 kg (-6.47 SD)
Neurology
Craniosynostosis	Unilateral coronal synostosis	no	bilateral coronal synostosis	X-ray - suspected premature coronal and frontal suture synostosis	Right plagiocephaly
Development	Mild developmental delay and intellectual disability	sitting at 15 mths, walking at 19mths, first word 11 mths. Normal cognition and regular school	failure to thrive		Global developmental delay
Dysmorphism/Congenital Features
Facial dysmorphism	round face, flat midface, short palpebral fissures, facial asymmetry, plagiocephaly, broad and bulbous nasal tip, thin upper lip, high arched palate	high forehead, midface hypoplasia, curved nose with downturned nasal tip, full lower lip	high, slightly protruding forehead, midface hypoplasia, shallow orbits, hypotelorism, curved nose with downturned nasal tip. Slightly anteverted nares, short columella, hypoplastic nostrils, high arched palate, full lower lip	high arched palate	Frontal bossing, proptosis, downslanting palpebral fissures with asymmetric eyes, deviated nose, broad philtrum, micrognathia, dental caries, protuding superior dental arch, mandibular hypoplasia, pointed chin.
thin eyebrows	left eyebrow flares laterally and is sparse				no
microtia	small, cupped, lowset, and posteriorly rotated	small, dysplastic auricles	low set slightly dysplastic auricles (left> right)	low set small auricles	yes - asymmetric ears that are small low set and protruding
a/hypoplastic patella	aplastic, bilaterally				no
Feeding/GI	failure to thrive; pancreatic insufficiency		severe exocrine pancreatic insufficiency		Feeding difficulties during infancy
Skin	no concerns				normal
Urogenital	no concerns		hypospadia glandis		Hypospadia
Skeletal	fused cervical vertebrae (C2-C3 and C5-C6), curved 12th rib, L>R brachydactyly, multipartite small finger middle phalanges, markedly delayed skeletal maturation	anterior placed thumbs, atypical Simian crease on right, five finger clinobrachydactyly	proximally placed thumbs, five finger clinobrachydactyly, long toes, deep sandal furrow, elbow contracture right side		Multiple vertebral segementation defects, craniocervical junction abnormality, abnormal prono-supination of elbow. Flat and valgus feet.
Hearing	moderate mixed hearing loss	normal			normal
Vision	amblyopia and esotropia; bilateral blepharophimosis; left abduction deficit (possible congenital fibrosis of the extraocular muscles)	normal			NA
Other congenital anomalies	syndactyly, hypoplastic thumb and great toes, limited flexion of thumb interphalangeal joint, poorly formed thenar and other palmar creases, convex fingernails and toenails, fingertip fat pads	2 ventricular septal defects, pateint foramen ovale, anterior anal atresia	tetralogy of Fallot with narrow main pulmonary artery trunk; exit of the LPA from the aortic arch, anal atresia with perianal fistula	USS - muscule VSD, biometry and amniotic fluid volume at lower end of normal range.	Ano-rectal malformation with fistula. Congenital heart defect (atrial septum defect and atrioventricular canal defect), brain: pontine cysts. Lipoma of the terminal filum
Haematopoiesis/Immune Functioning	no concerns				normal
Other features of note		latent hypothyroidism	died at 7 mths - pulmonary embolism following craniosynostosis surgery	termination of pregnancy	Single palmar crease on the right hand, small hands and feet
